# Supplementary material for: Expanding the Reaction Space of Linkage-Specific Sialic Acid Derivatization
Source: Molecules. 2019 Oct 8;24(19):3617. doi: 10.3390/molecules24193617 (PMC6803949; doi:10.3390/molecules24193617)
Supplement: Supplementary file 1 [file molecules-24-03617-s001.zip]

Archive with 2 entries (2 files):
- Supplementary Figures_Image quality changed.docx
- Supplementary Tables.xlsx
