# Supplementary material for: Expanding the Reaction Space of Linkage-Specific Sialic Acid Derivatization
Source: Molecules. 2019 Oct 8;24(19):3617. doi: 10.3390/molecules24193617 (PMC6803949; doi:10.3390/molecules24193617)
Supplement: Supplementary file 1 [file molecules-24-03617-s001.zip › Supplementary Tables.xlsx]

## Sheet: S0 - Cover sheet
Table of contents:
Table S1: Information on physico-chemical characteristics, toxicity and availability of the used catalysts
Table S2: Linkage specificity of catalysts by using sialyllactose standards
Table S3: Signal-to-Noise ratios (S/N) for each tested reaction condition
Table S4: List and overview of detected glycans using 6-Cl-HOBt at native conditions
Table S5: Evaluating the linkage-specificity of the reactions using the catalysts for complex samples
Table S6: Calibration masses list for sialyllactose standards
Table S7: Calibration masses list for total plasma released N-glycome

## Sheet: Table S1 - Catalysts
Table S1: Information on physico-chemical characteristics, toxicity and availability of the used catalysts
Chemicals' name are shown according to IUPAC nomenclature. Molecular weights are given as monoisotopic masses in anhydrous form.
CAS: Chemical Abstracts Service, GHS: Globally Harmonized System of Classification and Labelling of Chemicals.
Chemical name	1-Hydroxybenzotriazole	6-Chloro-1-hydroxybenzotriazole	1-Hydroxy-6-(trifluoromethyl)benzotriazole	3-Hydroxytriazolo[4,5-b]pyridine	Ethyl 1-hydroxytriazole-4-carboxylate	Ethyl (2E)-2-cyano-2-hydroxyiminoacetate
Chemical structure
Abbreviation	HOBt	6-Cl-HOBt	6-CF3-HOBt	HOAt	HOCt	Oxyma Pure
Empirical formula	C6H5N3O	C6H4N3OCl	C7H4F3N3O	C5H4N4O	C5H7N3O3	C₅H₆N₂O₃
Molecular weight (g/mol)	135.043	169.004	203.031	136.039	157.049	142.038
Purity (%)	≥ 97%	0.97	> 98%	NA	> 98%	≥ 99%
Solubility (manufacturer)	DMF: 0.1 g/mL	NA	Ether, alcohols (water insoluble)	Methanol (slightly), water (slightly)	Methanol (slightly), water (slightly)	12.5 mmol in 25 mL DMF
Solubility in ethanol	Yes	Yes (after ultrasonication, in the presence of EDC)	Yes	Yes (after ultrasonication, in the presence of EDC)	Yes	Yes
CAS number	123333-53-9	26198-19-6	26198-21-0	39968-33-7	137156-41-3	3849-21-6
PubChem chemical ID	57651485	232711	688194	181649	5270538	6400537
GHS hazard statements	H203, H228, H319	H203, H302	H228 ,H315, H319, H335	H204, H301, H302, H315, H318, H319, H335	NA	H302, H312, H315, H319, H332, H335
Vendor	Sigma-Aldrich	Acros Organics	Tokyo Chemical Industry	Toronto Research Chemicals	Tokyo Chemical Industry	Sigma-Aldrich
H203: Explosive; fire, blast or projection hazard [Danger Explosives]
H204: Fire or projection hazard [Warning Explosives]
H228: Flammable solid [Danger Flammable solids]
H301: Toxic if swallowed [Danger Acute toxicity, oral]
H302: Harmful if swallowed [Warning Acute toxicity, oral]
H312: Harmful in contact with skin [Warning Acute toxicity, dermal]
H315: Causes skin irritation [Warning Skin corrosion/irritation]
H318: Causes serious eye damage [Danger Serious eye damage/eye irritation]
H319: Causes serious eye irritation [Warning Serious eye damage/eye irritation]
H332: Harmful if inhaled [Warning Acute toxicity, inhalation]
H335: May cause respiratory irritation [Warning Specific target organ toxicity, single exposure; Respiratory tract irritation]

## Sheet: Table S2 - Linkage specificity1
Table S2: Linkage specificity of catalysts by using sialyllactose standards
Top panels show results of 60 °C incubation (A, B), while bottom panels show results of 37 °C incubation (C, D). Panels A, C: relative abundance of reaction products on α2,3-sialyllactose. Panels B, D: relative abundance of reaction products on α2,6-sialyllactose.
(A) 2,3-SL	Average relative intensity			Standard deviation				(B) 2,6-SL	Average relative intensity			Standard deviation
	Ethyl ester	Lactone	Unmodified	Ethyl ester	Lactone	Unmodified			Ethyl ester	Lactone	Unmodified	Ethyl ester	Lactone	Unmodified
HOBt	0.0749565	0.822488	0.102555	0.00502001	0.0256778	0.0249754		HOBt	0.980034	0.0189729	0.000992801	0.00502001	0.0256778	0.0249754
HOBt + HCl	0.0269585	0.851117	0.121924	0.00171751	0.0204944	0.0205643		HOBt + HCl	0.982146	0.0166503	0.00120379	0.000893843	0.000810235	0.000100416
HOBt + NaOH	0.28051	0.395018	0.324472	0.038382	0.0202655	0.0461161		HOBt + NaOH	0.953942	0.0161461	0.0299122	0.0164864	0.00331935	0.0134846
6-Cl-HOBt	0.0487072	0.802055	0.149238	0.00279511	0.0125874	0.0106012		6-Cl-HOBt	0.98284	0.0158367	0.00132321	0.00150344	0.00131781	0.000185634
6-Cl-HOBt + HCl	0.0267835	0.835485	0.137731	0.000760294	0.0328513	0.0327442		6-Cl-HOBt + HCl	0.982947	0.0100989	0.00695378	0.00230468	0.00112846	0.00159424
6-Cl-HOBt + NaOH	0.160981	0.456615	0.382404	0.00610798	0.0265313	0.0326372		6-Cl-HOBt + NaOH	0.931126	0.0193498	0.0495242	0.0144203	0.0022984	0.0121368
6-CF3-HOBt	0.0443932	0.794369	0.161238	0.00272623	0.0161786	0.0185809		6-CF3-HOBt	0.991191	0.0075988	0.00121011	0.00225067	0.00198171	0.000294146
6-CF3-HOBt + HCl	0.0282001	0.835696	0.136103	0.0024742	0.00996964	0.0097781		6-CF3-HOBt + HCl	0.881712	0.00811421	0.110174	0.00796862	0.00064258	0.00756495
6-CF3-HOBt + NaOH	0.165268	0.2395	0.595231	0.0261606	0.0233295	0.0189867		6-CF3-HOBt + NaOH	0.70336	0.010255	0.286385	0.0144203	0.0022984	0.0121368
HOAt	0.0569692	0.683236	0.259795	0.000846175	0.0124297	0.0130916		HOAt	0.842705	0.0743685	0.0829267	0.0182709	0.017538	0.0143816
HOAt + HCl	0.0293016	0.725106	0.245592	0.00607173	0.1677	0.173702		HOAt + HCl	0.645311	0.0332421	0.321447	0.095132	0.00342967	0.0955554
HOAt + NaOH	0.0798391	0.100115	0.820046	0.0102426	0.0115626	0.0196387		HOAt + NaOH	0.420896	0.0361144	0.542989	0.0202378	0.00239135	0.0226229
HOCt native	0	0.0755865	0.924414	0	0.00180223	0.00180223		HOCt native	0.0642713	0	0.935729	0.00611548	0	0.00611548
HOCt HCl	0	0.0660909	0.933909	0	0.05074	0.05074		HOCt HCl	0	0.014534	0.985466	0	0.0205542	0.0205542
HOCt NaOH	0	0.0143375	0.985662	0	0.000201326	0.000201326		HOCt NaOH	0.00675239	0.00218001	0.991068	0.00954933	0.00308301	0.0084412
Oxyma Pure	0.0371763	0.209249	0.753574	0.00307354	0.0132472	0.013396		Oxyma Pure	0.207704	0.0186695	0.773627	0.0430699	0.00160354	0.0426484
Oxyma Pure + HCl	0.03437	0.817438	0.148192	0.00812052	0.0721679	0.0802598		Oxyma Pure + HCl	0.835743	0.00964892	0.154609	0.0630835	0.00692521	0.0566107
Oxyma Pure + NaOH	0.182968	0.0981261	0.718905	0.0560776	0.138771	0.163752		Oxyma Pure + NaOH	0.146772	0.0426965	0.810532	0.00922907	0.030766	0.0345385
(C) 2,3-SL	Average relative intensity			Standard deviation				(D) 2,6-SL	Average relative intensity			Standard deviation
	Ethyl ester	Lactone	Unmodified	Ethyl ester	Lactone	Unmodified			Ethyl ester	Lactone	Unmodified	Ethyl ester	Lactone	Unmodified
HOBt	0.0156142	0.92663	0.0577559	0.00230375	0.00321513	0.00408545		HOBt	0.972498	0.0251984	0.0023039	0.00379633	0.00300506	0.000998662
HOBt + HCl	0.0103089	0.954295	0.0353962	0.00153218	0.0067828	0.00566327		HOBt + HCl	0.985055	0.0143547	0.000590358	0.000880961	0.00108627	0.000479861
HOBt + NaOH	0.0174138	0.287308	0.695278	0.0015321	0.0214555	0.0227345		HOBt + NaOH	0.583953	0.0081512	0.407895	0.0748983	0.00100125	0.0741798
6-Cl-HOBt	0.0138004	0.943633	0.042567	0.0011881	0.00739463	0.00620676		6-Cl-HOBt	0.987394	0.0123625	0.000243897	0.000570235	0.000236636	0.000344923
6-Cl-HOBt + HCl	0.0108977	0.946297	0.042805	0.000995684	0.00695243	0.00603325		6-Cl-HOBt + HCl	0.982959	0.0118656	0.005175	0.00391129	0.000640367	0.00329534
6-Cl-HOBt + NaOH	0.0114064	0.260413	0.728181	0.00142004	0.0265792	0.0278182		6-Cl-HOBt + NaOH	0.47554	0.00677343	0.517687	0.0558955	0.000904798	0.0565136
6-MeF3-HOBt	0.0202334	0.91681	0.0629563	0.000963345	0.00511459	0.00474293		6-MeF3-HOBt	0.982837	0.00947672	0.00768631	0.00515725	0.00110618	0.00413195
6-MeF3-HOBt + HCl	0.0163162	0.917346	0.0663379	0.0025486	0.0190938	0.0169893		6-MeF3-HOBt + HCl	0.8625	0.00630514	0.131194	0.0300713	0.000301042	0.0299375
6-MeF3-HOBt + NaOH	0	0.0308761	0.969124	0	0.00933862	0.00933862		6-MeF3-HOBt + NaOH	0.0701635	0.00328744	0.926549	0.0292021	0.000407231	0.0295794
HOAt	0.0154378	0.605805	0.378757	0.00269676	0.0697844	0.0723938		HOAt	0.567102	0.0675341	0.365364	0.092488	0.0170273	0.109492
HOAt + HCl	0.011351	0.577666	0.410983	0.000913474	0.0715936	0.0720056		HOAt + HCl	0.572639	0.0250714	0.402289	0.0278417	0.00568045	0.0273902
HOAt + NaOH	0	0.0174299	0.98257	0	0.00160563	0.00160563		HOAt + NaOH	0.0366839	0.00497604	0.95834	0.00166475	0.00055075	0.00198182

## Sheet: Table S3 - Absolute int and SN
Table S3: Signal-to-Noise ratios (S/N) for each tested reaction condition
A and B show results of 60 °C incubation, while C and D show results of 37 °C incubation. Panels A and C: S/N of reaction products of α2,3-sialyllactose. Panel B and D: S/N of reaction products of α2,6-sialyllactose.
Coloured circles indicate whether high (green circle), middle (yellow circle) or low (red circle) quality spectra were obtained based on the summed S/N values of the four peaks evaluated. Green circle indicates that the value belongs to the highest top 33% of all values, yellow circle indicates that the value is the middle 33% to 67% of all values;
and red circle indicates thet the value belongs to the lowest 33% . The values were calculated separately for α2,3- and α2,6-sialyllactose.
(A) 2,3-SL	Average S/N (N = 3)					Standard deviation					(B) 2,6-SL	Average S/N (N = 3)					Standard deviation
	Ethyl ester	Lactone	Unmodified [M+Na]+	Unmodified [M-H+2Na]+	SUM	Ethyl ester	Lactone	Unmodified [M+Na]+	Unmodified [M-H+2Na]+			Ethyl ester	Lactone	Unmodified [M+Na]+	Unmodified [M-H+2Na]+	SUM	Ethyl ester	Lactone	Unmodified [M+Na]+	Unmodified [M-H+2Na]+
HOBt	444.681	4506.07	561.944	543.72	6056.41	64.3809	543.849	88.7762	120.218		HOBt	7166.41	369.116	31.8355	30.2238	7597.59	609.462	67.6092	7.80937	6.68549
HOBt + HCl	133.766	4179.13	545.962	531.038	5389.9	8.59414	209.95	179.315	119.178		HOBt + HCl	8434.41	252.249	22.8529	20.6682	8730.18	1184.95	24.0821	2.78573	0.105546
HOBt + NaOH	873.307	1217.63	1133.73	979.548	4204.21	230.989	290.003	532.294	544.798		HOBt + NaOH	6692.92	267.634	575.74	354.45	7890.74	751.864	35.9597	271.223	168.835
6-Cl-HOBt	236.006	4129.34	776.347	764.582	5906.27	12.5603	418.438	98.4334	142.618		6-Cl-HOBt	8395.45	277.857	31.1033	26.7564	8731.16	655.95	6.60013	2.70139	3.24148
6-Cl-HOBt + HCl	98.5977	2722.91	466.244	394.349	3682.1	30.3315	677.525	210.362	149.81		6-Cl-HOBt + HCl	9986	149.11	127.227	68.8314	10331.2	722.792	37.6341	42.2216	26.7508
6-Cl-HOBt + NaOH	838.04	2002.11	1914.89	1705.75	6460.79	82.4015	224.187	95.0099	76.0532		6-Cl-HOBt + NaOH	5479.99	219.553	569.896	426.675	6696.12	763.649	70.0842	141.638	137.921
6-CF3-HOBt	364.727	5186.07	923.116	821.268	7295.18	38.6126	684.076	234.957	202.565		6-CF3-HOBt	12487.7	133.782	24.0861	21.1216	12666.7	657.417	42.5756	2.5078	1.90394
6-CF3-HOBt + HCl	106.808	2531.64	457.16	417.512	3513.12	15.0062	227.936	40.395	30.9285		6-CF3-HOBt + HCl	5028.3	59.3147	1033.63	720.294	6841.53	2330.6	32.4552	584.52	369.009
6-CF3-HOBt + NaOH	448.621	744.768	1685.46	1586.2	4465.06	38.4338	197.918	407.064	279.989		6-CF3-HOBt + NaOH	1998.58	55.4542	1538.9	1385.66	4978.6	251.8	15.9705	496.659	513.603
HOAt	407.401	3996.85	1739.57	1478.86	7622.68	59.1	744.792	257.155	206.246		HOAt	5722.41	921.192	1454.23	797.415	8895.25	2617.77	237.783	398.143	381.975
HOAt + HCl	59.543	1364.17	882.937	850.53	3157.18	9.39576	185.641	253.013	229.264		HOAt + HCl	2956.84	152.292	1972.38	1664.52	6746.02	262.267	19.8827	626.165	333.214
HOAt + NaOH	175.196	180.651	1909.09	2076.53	4341.46	24.8026	36.2943	565.441	401.021		HOAt + NaOH	1089.32	158.682	2201.87	1790.54	5240.42	215.405	47.7636	351.971	343.476
HOCt native	8.87816	137.173	2587.31	2815.56	5548.92	3.27859	32.4688	875.076	281.797		HOCt native	424.849	39.545	5218.55	4108.73	9791.68	30.6055	8.96609	418.73	711.511
HOCt HCl	8.94062	30.8948	303.47	422.434	765.74	1.77493	13.803	204.657	257.097		HOCt HCl	8.11968	13.0068	743.021	985.779	1749.93	1.30504	1.89503	227.606	204.024
HOCt NaOH	9.47955	18.1491	1992.71	1966.2	3986.53	0.621621	2.06407	363.812	281.323		HOCt NaOH	21.9301	10.2715	2183.46	1713.46	3929.13	7.33741	2.05542	673.974	637.853
Oxyma Pure	47.9018	294.389	1411.91	1222.89	2977.09	17.866	57.983	330.119	141.8		Oxyma Pure	493.367	50.2846	1786.2	1523.61	3853.46	84.2767	16.5796	144.826	104.809
Oxyma Pure + HCl	78.7395	1635.25	312.165	295.433	2321.58	14.9111	213.615	224.785	220.73		Oxyma Pure + HCl	2813.94	62.2769	582.61	733.132	4191.96	159.295	12.5038	221.827	226.754
Oxyma Pure + NaOH	150.399	34.9369	741.477	685.798	1612.61	69.9656	16.2914	484.207	438.542		Oxyma Pure + NaOH	129.864	30.7231	751.578	716.535	1628.7	28.1989	11.8837	93.0751	100.338
(C) 2,3-SL	Average S/N (N = 3)					Standard deviation					(D) 2,6-SL	Average S/N (N = 3)					Standard deviation
	Ethyl ester	Lactone	Unmodified [M+Na]+	Unmodified [M-H+2Na]+	SUM	Ethyl ester	Lactone	Unmodified [M+Na]+	Unmodified [M-H+2Na]+			Ethyl ester	Lactone	Unmodified [M+Na]+	Unmodified [M-H+2Na]+	SUM	Ethyl ester	Lactone	Unmodified [M+Na]+	Unmodified [M-H+2Na]+
HOBt	201.035	2916.46	210.06	178.829	3506.38	77.5796	937.918	42.3058	11.683		HOBt	6608.36	369.456	23.6595	29.5687	7031.04	714.807	36.9405	1.24347	4.42078
HOBt + HCl	116.373	3966.55	97.0998	100.969	4280.99	50.5504	479.891	16.0717	38.5813		HOBt + HCl	8636.87	178.229	6.65527	8.56146	8830.32	1220.93	16.3715	2.63705	2.90521
HOBt + NaOH	140.657	1769.38	3051.01	2267.08	7228.13	22.9938	170.506	239.903	352.68		HOBt + NaOH	3492.84	77.5123	3990.02	2442.58	10002.9	314.389	11.9581	1061.17	944.5
6-Cl-HOBt	89.4629	5237.07	129.147	98.1016	5553.79	19.1997	977.048	38.8439	17.8798		6-Cl-HOBt	9457.22	179.81	12.3452	11.3217	9660.7	1919.43	17.3544	0.635268	1.22005
6-Cl-HOBt + HCl	92.3959	5234.42	114.74	112.375	5553.93	29.8636	228.621	18.0071	9.46702		6-Cl-HOBt + HCl	10799.9	190.485	69.3284	37.9806	11097.7	572.319	6.37249	41.1788	19.9969
6-Cl-HOBt + NaOH	80.4347	1583.49	3038.34	2517.89	7220.15	21.8332	196.313	760.779	758.184		6-Cl-HOBt + NaOH	4229.98	64.5672	3989.37	2778.51	11062.4	41.1206	19.9663	692.689	566.334
6-MeF3-HOBt	204.347	4345.31	251.951	204.189	5005.8	32.3545	930.337	35.6605	34.3277		6-MeF3-HOBt	10700.7	110.838	136.588	56.1415	11004.2	457.357	46.708	85.697	41.0625
6-MeF3-HOBt + HCl	106.003	4227.36	183.023	193.974	4710.36	52.0664	1164.12	83.9559	100.383		6-MeF3-HOBt + HCl	8202.37	65.6788	1083.81	806.692	10158.5	1657.24	11.176	319.611	198.117
6-MeF3-HOBt + NaOH	24.8713	140.161	2475.19	2260.03	4900.26	8.75489	59.9058	290.387	380.558		6-MeF3-HOBt + NaOH	337.092	16.9916	4553.97	3402.37	8310.42	112.107	0.284523	1069.93	735.545
HOAt	150.023	3530.57	2059.58	1811.06	7551.24	6.82717	500.996	819.689	679.306		HOAt	3317.33	780.651	3629.46	2588.51	10315.9	377.786	313.177	555.469	660.715
HOAt + HCl	55.1764	2226.38	1248.93	1056.68	4587.17	14.4015	439.344	515.488	267.132		HOAt + HCl	3557.64	171.983	1851.17	1603.13	7183.92	327.096	38.1597	213.976	202.552
HOAt + NaOH	10.6085	61.4717	2361.87	1786.8	4220.75	1.93324	10.7167	500.8	332.682		HOAt + NaOH	157.69	24.7809	3846.1	2889.95	6918.52	12.2107	2.34955	559.023	574.193

## Sheet: Table S4 - Detected analytes 
Table S4: List and overview of detected glycans using 6-Cl-HOBt at native conditions
Reflectron positive MALDI-TOF-MAS analysis of N-glycans released from pooled plasma from twenty healthy human donors (Visucon-F Frozen Normal Control Plasma, citrated and 0.02M HEPES buffered was used. Shown are the monoisotopic masses assigned as [M+Na]+ species.
H = hexose; N = N-acetylhexosamine; F = deoxyhexose (fucose); L = lactonized N-acetylneuraminic acid (α2,3-linked); E = ethyl esterified N-acetylneuraminic acid (α2,6-linked).
#	Composition (compositions are based on literature and biosynthetic pathways, and other compositions are not excluded)		Area	Relative area	Observed m/z	Theoretical m/z	error (m/z)	error (ppm)
1	H5N2		114.756	0.000425878	1257.43	1257.42	0.00971211	7.72382
2	H6N2		348.811	0.00129449	1419.45	1419.48	-0.0232189	-16.3574
3	H3N3E1		284.061	0.00105419	1455.55	1455.52	0.0286597	19.6903
4	H3N4F1		1303.65	0.00483806	1485.53	1485.53	0.000181389	0.122104
5	H7N2		145.365	0.000539474	1581.55	1581.53	0.0243552	15.3998
6	H4N3E1		493.222	0.00183042	1617.56	1617.58	-0.0199682	-12.3445
7	H4N4F1		2278.48	0.00845579	1647.59	1647.59	0.000198163	0.120275
8	H4N5		100.378	0.000372517	1704.6	1704.61	-0.0112564	-6.60349
9	H5N3E1		193.625	0.000718572	1779.61	1779.63	-0.0188281	-10.5798
10	H5N4F1		997.672	0.00370252	1809.64	1809.64	-0.000145455	-0.080378
11	H4N5F1		664.068	0.00246446	1850.65	1850.67	-0.0143239	-7.73988
12	H9N2		709.342	0.00263248	1905.64	1905.63	0.00190813	1.00131
13	H6N3E1		198.486	0.000736611	1941.69	1941.68	0.00465767	2.39878
14	H4N4F1E1		535.006	0.00198549	1966.73	1966.71	0.0205588	10.4534
15	H5N4E1		13191.6	0.048956	1982.71	1982.71	-0.00309005	-1.5585
16	H4N5E1		94.2816	0.000349894	2023.71	2023.73	-0.0284108	-14.0388
17	H5N4F1L1		519.77	0.00192895	2082.74	2082.72	0.0147959	7.10409
18	H5N4F1E1		2313.14	0.00858443	2128.75	2128.77	-0.0158292	-7.43584
19	H5N5E1		429.412	0.00159362	2185.82	2185.79	0.0368506	16.8592
20	H5N4L2		247.482	0.000918444	2209.76	2209.75	0.00856237	3.87481
21	H5N5E1Ac1		545.575	0.00202471	2227.78	2227.8	-0.0221849	-9.9582
22	H5N4L1E1		8939.63	0.0331764	2255.77	2255.79	-0.0247636	-10.9778
23	H5N4E2		198216	0.735609	2301.85	2301.83	0.0106347	4.62011
24	H6N5E1		873.863	0.00324304	2347.84	2347.84	-0.00307131	-1.30814
25	H5N4F1L1E1		1965.45	0.00729411	2401.83	2401.85	-0.02584	-10.7584
26	H5N4F1E2		4409.21	0.0163633	2447.86	2447.89	-0.0337135	-13.7725
27	H6N5F1E1		98.9761	0.000367316	2493.89	2493.9	-0.00948522	-3.80337
28	H6N5L1E1		862.848	0.00320217	2620.92	2620.93	-0.00438696	-1.67382
29	H5N5F1E2		1833.26	0.0068035	2650.97	2650.97	-0.000563468	-0.212551
30	H6N5E2		752.226	0.00279163	2666.95	2666.97	-0.0199243	-7.47076
31	H6N5F1E2		340.252	0.00126273	2813.04	2813.02	0.0130296	4.63189
32	H6N5L2E1		990.18	0.00367471	2893.97	2894.01	-0.0375604	-12.9787
33	H6N5L1E2		11473.6	0.0425802	2940.04	2940.05	-0.00939681	-3.19614
34	H6N5E3		3682.3	0.0136656	2986.08	2986.09	-0.0105801	-3.54312
35	H6N5F1L2E1		524.994	0.00194833	3040.03	3040.07	-0.0424558	-13.9654
36	H6N5F1L1E2		6474.74	0.0240288	3086.1	3086.11	-0.00481338	-1.55969
37	H7N6F1L1E1		194.238	0.000720846	3132.11	3132.12	-0.00374507	-1.1957
38	H6N5F1E3		197.165	0.000731712	3132.11	3132.15	-0.0399916	-12.7681
39	H7N6L2E1		320.612	0.00118984	3259.19	3259.14	0.0432924	13.2834
40	H7N6L1E2		250.642	0.000930173	3305.2	3305.18	0.0162463	4.91541
41	H7N6F1L2E1		161.459	0.000599201	3405.18	3405.2	-0.0237453	-6.97324
42	H7N6F1L1E2		123.049	0.000456653	3451.21	3451.24	-0.0359226	-10.4086
43	H7N6L3E1		324.763	0.00120525	3532.25	3532.23	0.0226479	6.41178
44	H7N6L2E2		389.891	0.00144694	3578.26	3578.27	-0.012108	-3.38376
45	H7N6F1L3E1		158.519	0.000588287	3678.33	3678.28	0.0483715	13.1506
46	H7N6F1L2E2		192.268	0.000713535	3724.32	3724.33	-0.0102614	-2.75525

## Sheet: Table S5 - Linkage specificity2
Table S5: Evaluating the linkage-specificity of the reactions using the catalysts for complex samples
Di- and triantennary glycans are total area normalized to 100% separately.
H = hexose; N = N-acetylhexosamine; F = deoxyhexose (fucose); L = lactonized N-acetylneuraminic acid (α2,3-linked); E = ethyl esterified N-acetylneuraminic acid (α2,6-linked).
	diantennary disialylated		triantennary trisialylated
Average	H5N4L1E1	H5N4E2	H6N5L2E1	H6N5L1E2	H6N5E3
HOBt	0.0483832	0.951617	0.0604672	0.709267	0.230266
HOBt + HCl	0.0429782	0.957022	0.0574323	0.706804	0.235764
6-Cl-HOBt	0.0393245	0.960675	0.0551139	0.719381	0.225505
6-Cl-HOBt + HCl	0.0335586	0.966441	0.066388	0.697833	0.235779
6-MeF3-HOBt	0.0375667	0.962433	0.0437867	0.707613	0.248601
6-MeF3-HOBt + HCl	0.039177	0.960823	0.0418462	0.742124	0.21603
HOAt	0.0920866	0.907913	0.0839986	0.691691	0.22431
HOAt + HCl	0.0741495	0.925851	0.0665322	0.685176	0.248292
SD	H5N4L1E1	H5N4E2	H6N5L2E1	H6N5L1E2	H6N5E3
HOBt	0.00189166	0.00189166	0.00129082	0.00953324	0.0101551
HOBt + HCl	0.00106183	0.00106183	0.00281425	0.00363944	0.00575746
6-Cl-HOBt	0.00171336	0.00171336	0.00254601	0.00409655	0.00664173
6-Cl-HOBt + HCl	0.00145334	0.00145334	0.0120302	0.0232509	0.0112222
6-MeF3-HOBt	0.00540929	0.00540929	0.00193457	0.016441	0.0183735
6-MeF3-HOBt + HCl	0.00371933	0.00371933	0.00812092	0.00126765	0.00700468
HOAt	0.00553807	0.00553807	0.00163616	0.0103315	0.0107988
HOAt + HCl	0.00261788	0.00261788	0.00294396	0.00933582	0.0120356
RSD	H5N4L1E1	H5N4E2	H6N5L2E1	H6N5L1E2	H6N5E3
HOBt	0.0390974	0.00198784	0.0213475	0.013441	0.0441018
HOBt + HCl	0.0247063	0.00110952	0.0490012	0.00514916	0.0244204
6-Cl-HOBt	0.0435698	0.0017835	0.0461955	0.00569454	0.0294527
6-Cl-HOBt + HCl	0.0433076	0.00150381	0.181211	0.0333187	0.0475961
6-MeF3-HOBt	0.143992	0.00562043	0.0441818	0.0232344	0.0739078
6-MeF3-HOBt + HCl	0.0949366	0.00387098	0.194066	0.00170813	0.0324245
HOAt	0.0601398	0.00609978	0.0194784	0.0149365	0.0481424
HOAt + HCl	0.0353055	0.00282755	0.0442486	0.0136254	0.0484738

## Sheet: Table S6 - Calibrants SL
Table S6: Calibration masses list for sialyllactose standards
List of calibrants for MassyTools calibration. The first isotope of the isotopic envelope was used for calibration. All masses are shown as [M+Na]+, except for H2S1proton-1sodium1 ([M-H+2Na]+), where the acidic proton was exchanged with a sodium ion.
H = hexose; N = N-acetylhexosamine; F = deoxyhexose (fucose); L = lactonized N-acetylneuraminic acid (α2,3-linked); E = ethyl esterified N-acetylneuraminic acid (α2,6-linked); S = N-acetylneuraminic acid (unmodified).
Analyte	Exact mass
H2L1	638.191
H2E1	684.233
H2S1	656.201
H2S1proton-1sodium1	678.183

## Sheet: Table S7 - Calibrants TPNG
Table S7: Calibration masses list for total plasma released N-glycome
List of calibrants for MassyTools calibration. The first isotope of the isotopic envelope was used for calibration. All masses are shown as [M+Na]+.
H = hexose; N = N-acetylhexosamine; F = deoxyhexose (fucose); L = lactonized N-acetylneuraminic acid (α2,3-linked); E = ethyl esterified N-acetylneuraminic acid (α2,6-linked).
Analyte	Exact mass
H3N4F1	1485.53
H4N4F1	1647.59
H5N4E1	1982.71
H5N4E2	2301.84
H5N4F1E2	2447.89
H6N5L1E2	2940.05
H6N5F1L1E2	3086.11
